# Supplementary material for: Portable respiratory polygraphy monitoring of obese mothers the first night after caesarean section with bupivacaine/morphine/fentanyl spinal anaesthesia
Source: F1000Res. 2018 Feb 7;6:2062. Originally published 2017 Nov 29. [Version 2] doi: 10.12688/f1000research.13206.2 (PMC5820605; doi:10.12688/f1000research.13206.2)
Supplement: Raw data for the study polygraphy on the first night after caesarean section in spinal anaesthesia with morphine in obese mothers by Hein et al. The three patients who were excluded from analysis are highlighted [file f1000research-6-15048-s0000.tgz]

Archive with 1 entries (1 files):
- eff64f4e-0a07-47aa-be93-a100a0992184_Dataset_1_-_final.xlsx
