# Supplementary material for: Portable respiratory polygraphy monitoring of obese mothers the first night after caesarean section with bupivacaine/morphine/fentanyl spinal anaesthesia
Source: F1000Res. 2018 Feb 7;6:2062. Originally published 2017 Nov 29. [Version 2] doi: 10.12688/f1000research.13206.2 (PMC5820605; doi:10.12688/f1000research.13206.2)
Supplement: Raw data for the study polygraphy on the first night after caesarean section in spinal anaesthesia with morphine in obese mothers by Hein et al. The three patients who were excluded from analysis are highlighted [file f1000research-6-15048-s0000.tgz › eff64f4e-0a07-47aa-be93-a100a0992184_Dataset_1_-_final.xlsx]

## Sheet: Blad1
pat nr	Age	BMI	ESS	IT mo	IT fent	bupi	mean SpO2	nadir SpO2	Ahi	Odi	TcCO2	TcSPO2	TcCO2 peak	Tc Sp nadir
11	38	39	3	100	10	12	94	49	15.3	3.9	4.1	97	4.2	95
12	34	39	6	100	10	12	94	79	12.4	4.6	4.9	98	5.3	96
13	31	32	7	100	10	12	95	57	9.4	0	4.8	99	5.3	97
14				100	10						4.7	98	4.9	97
15				100	10
16	38	37	7	100	10	12	96	81	18.2	4.7	4.3	97	4.3	97
17	35	30	7	100	10	11	91	79	11.6	5.5	4.9	97	5.6	95
18	39	34	2	100	10	11	94	78	4.1	0.2	4.8	96	5	96
19	43	30	2	100	10	12	93	66	0.4	2.1	4.9	98		97
20	43	30	4	100	10	11.5	92	76	2.4	2.3	4.7	97	4.8	95
21	38	33	6	100	15	12	92	78	7.3	9.4	5	95	5.9	90
22	35	36	12	100	10	11	94	81	3.2	3.1	4.6	97	4.9	99
23	36	42	5	100	10	12	95	74	4.9	8.9	4.5	97	4.6	97
24	32	30	12	100	10	11.5	95	60	3.6	5	4.5	99	4.7	99
25	28	32	5	100	10	11.5	96	53	0	0	4.8	98	5.6	97
26
27	36	33	11	100	10	11	94	68	5.5	6.4	4.5	97	4.7	97
28	30	40	8	100	10	12	94	61	4	5.3	5.1	99	5.8	99
29	36	34	8	100	10	12.5	95	81	2.5	3.9	4.5	99	4.9	99
30	35	37	0	100	10	11	94	72	1.7	1.2	4.3	98	4.6	97
31	28	38	7	100	10	12	94	79	8.2	10.3	4.3	98	4.6	97
32	24	32	8	100	10	12	94	79	3.9	5.4	5.2	97	5.9	95
33	42	36	5	100	10	11	95.6	78	12.6	5.6
